# Supplementary material for: Mucus Secretion as a Defensive Mechanism in the Freshwater Flatworm Stenostomum sphagnetorum Against the Ciliate Predator Coleps hirtus
Source: Biology (Basel). 2025 Sep 12;14(9):1253. doi: 10.3390/biology14091253 (PMC12467011; doi:10.3390/biology14091253)
Supplement: Supplementary file 1 [file biology-14-01253-s001.zip]

Archive with 3 entries (2 files):
- S1.mp4
- __MACOSX/
- __MACOSX/._S1.mp4
